# Supplementary material for: Could Insect Frass Be Used as a New Organic Fertilizer in Agriculture? Nutritional Composition, Nature of Organic Matter, Ecotoxicity, and Phytotoxicity of Insect Excrement Compared to Eisenia fetida Vermicompost
Source: Insects. 2026 Jan 27;17(2):142. doi: 10.3390/insects17020142 (PMC12941309; doi:10.3390/insects17020142)
Supplement: Supplementary file 1 [file insects-17-00142-s001.zip]

Archive with 1 entries (1 files):
- insects-4098791-supplementary.pdf
